# Supplementary material for: Indomethacin counteracts the effects of chronic social defeat stress on emotional but not recognition memory in mice
Source: PLoS One. 2017 Mar 9;12(3):e0173182. doi: 10.1371/journal.pone.0173182 (PMC5344348; doi:10.1371/journal.pone.0173182)
Supplement: S1 Dataset — (XLSX) [file pone.0173182.s002.xlsx]

## Sheet: Hoja1
STRESS GROUP	DRUG GROUP	TIME INTERACTION ZONE WITH TARGET	TIME INTERACTION ZONE WITHOUT TARGET	TIME CORNER ZONES WITH TARGET	TIME CORNER ZONES WITHOUT TARGET	SI RATIO
1	1	55.8648	82.5743	17.992	1.78218	1		STRESS GROUPS:		DRUG GROUPS:
1	1	42.4028	59.604	11.6608	9.29705	1		1 = Non-stressed		1 = Saline
1	1	52.2017	92.4752	22.2656	8.68102	1		2 = Resilient		2 = Indomethacin
1	1	32.1995	100.99	20.6077	4.39453	3		3 = Susceptible
1	1	37.8983	68.9109	26.9727	1.59939	1
1	1	62.069	122.079	6.44112	0	1
1	1	32.6281	92.2772	16.9265	6.02273	2
1	1	36.0747	64.2574	18.6763	9.63303	1
1	1	41.6854	58.7129	18.764	15.0456	1
1	1	26.8525	82.8713	19.8689	16.5129	3
1	2	71.4758	79.8483	13.0046	5.14512	1
1	2	35.8358	94.6224	10.6509	6.40732	2
1	2	42.4	66.7327	14.4326	13.1683	1
1	2	40.1661	118.655	11.1628	4.54845	2
1	2	43.9002	68.9616	43.9002	3.49887	1
1	2	34.9503	79.5402	19.3659	13.2184	2
1	2	37.7734	73.4572	14.6123	3.58328	1
1	2	28.0827	84.531	20.3008	7.82905	3
1	2	23.9604	117.194	28.8119	1.48221	4
1	2	35.6391	90.4094	16.2406	3.86657	2
2	1	30.3382	29.599	10.6432	18.3323	1.01639
2	1	32.5958	73.8296	22.2919	28.381	2.30091
2	1	70.4268	118.451	6.28811	2.3918	1.68831
2	1	44.3646	45.6174	22.6929	16.8064	1.02046
2	1	82.7626	90.5488	22.3744	32.1265	1.09241
2	1	63.8546	123.112	10.4153	0	1.90549
2	1	64.3985	88.7195	6.42857	3.08689	1.35902
2	1	44.459	80.8978	16.8197	5.89777	1.8208
2	1	80.9685	100.726	8.67117	4.0107	1.22253
2	1	38.3083	82.4901	16.1659	5.22339	2.2
2	1	52.9278	121.079	15.2852	1.26243	2.27371
2	1	56.188	61.5914	7.94176	0	1.10777
3	1	47.4886	44.3448	14.1553	19.8908	0.911058
3	1	55.0074	9.90888	28.4978	103.645	0.174699
3	1	43.9096	24.7024	0	16.5675	0.557047
3	1	55.7227	38.8315	16.6776	34.7644	0.705986
3	1	68.2853	34.9237	10.4704	24.1603	0.508333
3	1	48.9378	21.2109	16.9575	19.3359	0.42093
3	1	46.0171	30.9804	18.6636	35.7843	0.678112
3	1	64.2695	30.7339	12.1499	29.8165	0.473498
3	1	56.5574	35.4167	20.5574	7.7381	0.62087
3	1	71.9066	48.1087	9.33852	14.8936	0.660714
2	2	47.464	56.2352	16.2377	30.1894	1.2
2	2	61.0399	127.799	18.0859	2.64571	2.05741
2	2	72.5475	80.9002	4.3346	6.12708	1.12107
2	2	48.1411	61.3948	16.6161	0.800305	1.2695
2	2	72.7838	69.9561	10.4977	10.4167	1.02244
2	2	80.752	93.2248	2.12211	3.86071	1.2
2	2	55.6103	78.7267	16.4898	15.955	1.38241
2	2	42.517	61.7714	19.9546	4.88266	1.45067
2	2	54.195	57.1811	8.39002	0.229183	1.1
2	2	46.2838	64.5642	8.78378	12.5	1.36983
2	2	56.8373	68.1087	11.8029	7.12098	1.19556
3	2	73.0594	15.3135	15.0685	30.9887	0.198437
3	2	36.1215	31.1881	27.6819	27.0754	0.850467
3	2	31.1407	23.7393	15.6274	3.72382	0.8
3	2	65.4076	2.27273	6.66004	48.5178	0.0349544
3	2	61.4865	28.1535	5.74324	9.23252	0.452381
3	2	57.2956	6.42202	18.22	49.656	0.112
3	2	46.9743	48.5092	18.0408	33.3716	1.02174
3	2	70.0838	28.289	12.2332	19.7338	0.404568
3	2	60.6118	31.5116	11.1027	12.7907	0.506542
3	2	67.5849	9.91545	2.9434	29.7463	0.144054
