# Supplementary material for: Indomethacin counteracts the effects of chronic social defeat stress on emotional but not recognition memory in mice
Source: PLoS One. 2017 Mar 9;12(3):e0173182. doi: 10.1371/journal.pone.0173182 (PMC5344348; doi:10.1371/journal.pone.0173182)
Supplement: S2 Dataset — (XLSX) [file pone.0173182.s003.xlsx]

## Sheet: Hoja1
STRESS GROUP	DRUG GROUP	TRAINING PHASE	TEST PHASE	TRAINING PROPORTION	TEST PROPORTION	TRAINING SQUARE ROOT	TEST SQUARE ROOT	TRAINING ARC SIN	TEST ARC SIN
1	1	34.7	300	0.115667	1	0.340098	1	19.8828	90		STRESS GROUPS:		DRUG GROUPS:
1	1	7.6	62	0.0253333	0.206667	0.159164	0.454606	9.1584	27.0396		1 = Non-stressed		1 = Saline
1	1	24.2	300	0.0806667	1	0.284019	1	16.5002	90		2 = Resilient		2 = Indomethacin
1	1	18.7	20.7	0.0623333	0.069	0.249666	0.262679	14.4578	15.2291		3 = Susceptible
1	1	19	31.5	0.0633333	0.105	0.251661	0.324037	14.5758	18.9072
1	1	6.4	21.6	0.0213333	0.072	0.146059	0.268328	8.39863	15.5648
1	1	5.9	40.1	0.0196667	0.133667	0.140238	0.365605	8.06161	21.4448
1	1	20	72.7	0.0666667	0.242333	0.258199	0.492274	14.9632	29.4901
1	1	11.4	300	0.038	1	0.194936	1	11.241	90
1	1	33.9	276.9	0.113	0.923	0.336155	0.960729	19.6428	73.8896
1	2	14.5	20.9	0.0483333	0.0696667	0.219848	0.263944	12.7001	15.3042
1	2	12.4	9.1	0.0413333	0.0303333	0.203306	0.174165	11.7304	10.0301
1	2	22.3	5.7	0.0743333	0.019	0.272641	0.13784	15.8215	7.9229
1	2	41.3	92.7	0.137667	0.309	0.371035	0.555878	21.7794	33.7712
1	2	10.8	31.7	0.036	0.105667	0.189737	0.325064	10.9374	18.9695
1	2	14.9	59.4	0.0496667	0.198	0.22286	0.444972	12.8771	26.4215
1	2	51.9	31.4	0.173	0.104667	0.415933	0.323522	24.5781	18.8761
1	2	10.5	300	0.035	1	0.187083	1	10.7826	90
1	2	35.4	89.6	0.118	0.298667	0.343511	0.546504	20.0909	33.1275
1	2	16.3	300	0.0543333	1	0.233095	1	13.4794	90
2	1	8.1	300	0.027	1	0.164317	1	9.45755	90
2	1	15.9	196.3	0.053	0.654333	0.230217	0.808909	13.3099	53.9894
2	1	22.4	205.8	0.0746667	0.686	0.273252	0.828251	15.8579	55.9195
2	1	41.1	75.5	0.137	0.251667	0.370135	0.501664	21.724	30.1101
2	1	27.2	300	0.0906667	1	0.301109	1	17.5242	90
2	1	12.4	5.4	0.0413333	0.018	0.203306	0.134164	11.7304	7.71029
2	1	17.8	86.6	0.0593333	0.288667	0.243584	0.537277	14.0982	32.4985
2	1	19.4	300	0.0646667	1	0.254296	1	14.7319	90
2	1	14.7	300	0.049	1	0.221359	1	12.7889	90
2	1	10.2	297.5	0.034	0.991667	0.184391	0.995825	10.6256	84.7623
2	1	30.9	90.8	0.103	0.302667	0.320936	0.550151	18.7195	33.3774
2	1	95.1	300	0.317	1	0.563028	1	34.2654	90
3	1	18.5	79.2	0.0616667	0.264	0.248328	0.513809	14.3786	30.9179
3	1	27.5	300	0.0916667	1	0.302765	1	17.6238	90
3	1	27.4	7	0.0913333	0.0233333	0.302214	0.152753	17.5906	8.78647
3	1	15	300	0.05	1	0.223607	1	12.921	90
3	1	54.4	71.8	0.181333	0.239333	0.425833	0.489217	25.2034	29.2891
3	1	48.3	6.9	0.161	0.023	0.401248	0.151658	23.6562	8.72299
3	1	15	36	0.05	0.12	0.223607	0.34641	12.921	20.2679
3	1	39.5	42.8	0.131667	0.142667	0.362859	0.377712	21.2759	22.1921
3	1	20	20.2	0.0666667	0.0673333	0.258199	0.259487	14.9632	15.0396
3	1	23.7	18.4	0.079	0.0613333	0.281069	0.247656	16.324	14.3388
2	2	45.5	143.4	0.151667	0.478	0.389444	0.691375	22.9199	43.7391
2	2	33.7	13.7	0.112333	0.0456667	0.335162	0.213698	19.5824	12.3391
2	2	17.4	300	0.058	1	0.240832	1	13.9356	90
2	2	34.2	31.5	0.114	0.105	0.337639	0.324037	19.7331	18.9072
2	2	12	8.7	0.04	0.029	0.2	0.170294	11.537	9.80491
2	2	12.7	293.8	0.0423333	0.979333	0.205751	0.989613	11.8734	81.7346
2	2	6.5	42.2	0.0216667	0.140667	0.147196	0.375056	8.46447	22.0277
2	2	99.7	179.4	0.332333	0.598	0.576484	0.773305	35.2036	50.6516
2	2	5.2	5.5	0.0173333	0.0183333	0.131656	0.135401	7.5653	7.78179
2	2	65.8	300	0.219333	1	0.46833	1	27.926	90
2	2	23	20.9	0.0766667	0.0696667	0.276887	0.263944	16.0745	15.3042
3	2	17.6	135.3	0.0586667	0.451	0.242212	0.671565	14.0171	42.188
3	2	4.1	6.3	0.0136667	0.021	0.116905	0.144914	6.71349	8.33229
3	2	8.5	30.2	0.0283333	0.100667	0.168325	0.31728	9.69045	18.4985
3	2	48.6	41	0.162	0.136667	0.402492	0.369685	23.7341	21.6962
3	2	18.7	300	0.0623333	1	0.249666	1	14.4578	90
3	2	13.4	37.3	0.0446667	0.124333	0.211345	0.352609	12.2012	20.647
3	2	17.1	300	0.057	1	0.238747	1	13.8126	90
3	2	40.4	48.1	0.134667	0.160333	0.36697	0.400416	21.5288	23.6042
3	2	48	16.8	0.16	0.056	0.4	0.236643	23.5782	13.6885
3	2	5.2	300	0.0173333	1	0.131656	1	7.5653	90
