# Supplementary material for: Indomethacin counteracts the effects of chronic social defeat stress on emotional but not recognition memory in mice
Source: PLoS One. 2017 Mar 9;12(3):e0173182. doi: 10.1371/journal.pone.0173182 (PMC5344348; doi:10.1371/journal.pone.0173182)
Supplement: S3 Dataset — (XLSX) [file pone.0173182.s004.xlsx]

## Sheet: Hoja1
STRESS GROUP	DRUG GROUP	TIME EXPLORATION FAMILIAR OBJECT	TIME EXPLORATION NOVEL OBJECT	TOTAL TIME EXPLORATION	DISCRIMINATION INDEX TN/(TN+TF)
1	1	16.4062	26.4062	42.8125	0.616788		STRESS GROUPS:		DRUG GROUPS:
1	1	10.942	23.5507	34.4928	0.682773		1 = Non-stressed		1 = Saline
1	1	16.3902	15.2195	31.6098	0.481481		2 = Resilient		2 = Indomethacin
1	1	16.6227	29.6834	46.3061	0.641026		3 = Susceptible
1	1	10.9296	15.6784	26.608	0.589235
1	1	13.875	28.575	42.45	0.673145
1	1	17.602	25.5612	43.1633	0.592199
1	1	16.5385	12.5385	29.0769	0.431217
1	1	6.16541	10.8271	16.9925	0.637168
1	1	6.50873	11.596	18.1047	0.640496
1	2	14.0945	16.7717	30.8661	0.543367
1	2	9.36548	12.868	22.2335	0.578767
1	2	9.61446	17.0602	26.6747	0.639566
1	2	12.3947	15.1579	27.5526	0.550143
1	2	12.0769	15.5385	27.6154	0.562674
1	2	11.0769	32.6154	43.6923	0.746479
1	2	11.7108	24.0723	35.7831	0.672727
1	2	9.28218	20.1238	29.4059	0.684343
1	2	3.24121	16.1307	19.3719	0.832685
1	2	4.07767	22.7913	26.8689	0.848238
2	1	9.47368	10.6015	20.0752	0.52809
2	1	6.55087	19.5782	26.129	0.749288
2	1	8.27068	16.0902	24.3609	0.660494
2	1	15.109	19.54	34.6489	0.563941
2	1	11.4286	12.5564	23.985	0.523511
2	1	7.36573	16.8031	24.1688	0.695238
2	1	10.6061	15.9091	26.5152	0.6
2	1	8.16794	13.8168	21.9847	0.628472
2	1	11.494	19.5181	31.012	0.629371
2	1	6.70951	21.5938	28.3033	0.762943
2	1	8.04124	25.9794	34.0206	0.763636
2	1	11.25	22.9245	34.1745	0.670807
3	1	28.1297	18.0299	46.1596	0.3906
3	1	6.375	16.875	23.25	0.725806
3	1	14.813	20.0499	34.8628	0.575107
3	1	16.2439	5.78049	22.0244	0.262458
3	1	9.23645	10.4926	19.7291	0.531835
3	1	13.8701	14.7273	28.5974	0.514986
3	1	10.8557	16.7971	27.6528	0.607427
3	1	20.8861	12.6835	33.5696	0.377828
3	1	7.77778	16.2222	24	0.675926
3	1	4.30809	5.79634	10.1044	0.573643
2	2	17.1318	19.6899	36.8217	0.534737
2	2	16.4678	24.5585	41.0263	0.598604
2	2	11.0918	20.4715	31.5633	0.648585
2	2	10.9572	23.5768	34.534	0.682713
2	2	8.7468	23.2481	31.9949	0.726619
2	2	4.3401	5.86294	10.203	0.574627
2	2	11.8943	22.2687	34.163	0.651838
2	2	6.97337	22.954	29.9274	0.76699
2	2	9.74811	24.0302	33.7783	0.711409
2	2	13.7629	32.0103	45.7732	0.699324
2	2	11.6154	13.1538	24.7692	0.531056
3	2	32.8989	22.4494	55.3483	0.405603
3	2	12.5191	19.1603	31.6794	0.604819
3	2	3.32494	14.8866	18.2116	0.817427
3	2	8.30097	18.932	27.233	0.695187
3	2	9.2602	12.551	21.8112	0.575439
3	2	22.7559	24.1732	46.9291	0.515101
3	2	5.54688	17.1094	22.6562	0.755172
3	2	22.8682	18.9922	41.8605	0.453704
3	2	14.9624	16.015	30.9774	0.51699
3	2	11.5672	23.0597	34.6269	0.892371
