# Supplementary material for: Indomethacin counteracts the effects of chronic social defeat stress on emotional but not recognition memory in mice
Source: PLoS One. 2017 Mar 9;12(3):e0173182. doi: 10.1371/journal.pone.0173182 (PMC5344348; doi:10.1371/journal.pone.0173182)
Supplement: S4 Dataset — (XLSX) [file pone.0173182.s005.xlsx]

## Sheet: Hoja1
STRESS GROUP	DRUG GROUP	ENTRIES CA	ENTRIES OA	% OA
1	1	14	4	22.2222		STRESS GROUPS:		DRUG GROUPS:
1	1	12	4	25		1 = Non-stressed		1 = Saline
1	1	29	5	14.7059		2 = Resilient		2 = Indomethacin
1	1	15	7	31.8182		3 = Susceptible
1	1	12	7	36.8421
1	1	14	4	22.2222
1	1	15	11	42.3077
1	1	17	6	26.087
1	1	21	6	22.2222
1	1	16	2	11.1111
1	2	14	2	12.5
1	2	17	5	22.7273
1	2	16	2	11.1111
1	2	8	4	33.3333
1	2	14	7	33.3333
1	2	12	5	29.4118
1	2	11	1	8.33333
1	2	15	4	21.0526
1	2	20	6	23.0769
1	2	9	4	30.7692
2	1	10	4	28.5714
2	1	17	3	15
2	1	12	0	0
2	1	10	1	9.09091
2	1	14	1	6.66667
2	1	13	0	0
2	1	11	2	15.3846
2	1	14	0	0
2	1	8	2	20
2	1	14	1	6.66667
2	1	14	2	12.5
2	1	12	2	14.2857
3	1	17	4	19.0476
3	1	11	4	26.6667
3	1	13	5	27.7778
3	1	18	5	21.7391
3	1	17	5	22.7273
3	1	20	1	4.7619
3	1	14	2	12.5
3	1	14	3	17.6471
3	1	12	4	25
3	1	17	0	0
2	2	13	4	23.5294
2	2	19	2	9.52381
2	2	9	1	10
2	2	15	2	11.7647
2	2	17	4	19.0476
2	2	14	1	6.66667
2	2	13	2	13.3333
2	2	17	4	19.0476
2	2	12	1	7.69231
2	2	10	0	0
2	2	15	1	6.25
3	2	8	1	11.1111
3	2	17	5	22.7273
3	2	12	8	40
3	2	14	3	17.6471
3	2	14	1	6.66667
3	2	13	4	23.5294
3	2	16	1	5.88235
3	2	18	0	0
3	2	26	1	3.7037
3	2	10	1	9.09091
