# Supplementary material for: Indomethacin counteracts the effects of chronic social defeat stress on emotional but not recognition memory in mice
Source: PLoS One. 2017 Mar 9;12(3):e0173182. doi: 10.1371/journal.pone.0173182 (PMC5344348; doi:10.1371/journal.pone.0173182)
Supplement: S5 Dataset — (XLSX) [file pone.0173182.s006.xlsx]

## Sheet: Hoja1
STRESS GROUP	DRUG GROUP	HIND PAWS
1	1	20.5		STRESS GROUPS:		DRUG GROUPS:
1	1	13		1 = Non-stressed		1 = Saline
1	1	16.1		2 = Resilient		2 = Indomethacin
1	1	12		3 = Susceptible
1	1	19.3
1	1	13.3
1	1	10.9
1	1	20.2
1	1	21.7
1	1	15.8
1	2	10.1
1	2	14.9
1	2	8.8
1	2	45
1	2	17.4
1	2	15.6
1	2	15.9
1	2	12.8
1	2	12.1
1	2	15.2
2	1	15.2
2	1	23.2
2	1	8.9
2	1	18
2	1	16.4
2	1	16
2	1	13.5
2	1	10.4
2	1	12.6
2	1	17.8
2	1	11.6
2	1	21.3
3	1	17.1
3	1	22.1
3	1	9
3	1	7.9
3	1	12.8
3	1	14.6
3	1	11
3	1	17.3
3	1	12.1
3	1	15
2	2	8.8
2	2	6.2
2	2	15.4
2	2	19.2
2	2	13.4
2	2	29.7
2	2	14
2	2	11.9
2	2	13.1
2	2	39.1
2	2	17.1
3	2	16.3
3	2	12.2
3	2	17.3
3	2	9.9
3	2	15.1
3	2	7.5
3	2	13.9
3	2	14.1
3	2	17.8
3	2	12.5
